# Supplementary material for: Contemporary connectivity is sustained by wind- and current-driven seed dispersal among seagrass meadows
Source: Mov Ecol. 2015 Apr 2;3(1):9. doi: 10.1186/s40462-015-0034-9 (PMC4404238; doi:10.1186/s40462-015-0034-9)
Supplement: Supplementary file 1 — Supplementary Material. [file 40462_2015_34_MOESM1_ESM.txt]

Supplementary Material:    	Log file of the Hydrodynamic plus decoupled
				particle tracking simulation.

All runs were carried out using MIKE 3 and Particle tracking by DHI (2014)


     
      time_step_interval : 300
      number_of_time_steps : 17460


  Section: DOMAIN ----------------------------------------------------
      number_of_dimensions : 3
      vertical_mesh_type_overall : 1
      number_of_layers : 10

========================== Mesh information ==========================
  Number of elements         : 50031
  Number of faces            : 75520
  Number of nodes            : 25486
  Number of sections         : 4
  Min x-coordinate           : 341497.372
  Max x-coordinate           : 384534.347
  Min y-coordinate           : 6400792.66
  Max y-coordinate           : 6502598.45
  Min z-coordinate           : -114.79642
  Max z-coordinate           : 0.0001
======================================================================

  Section: MODULE_SELECTION ------------------------------------------
      mode_of_hydrodynamic_module : 1
      mode_of_particle_tracking_module : 2


  Section: HYDRODYNAMIC_MODULE ---------------------------------------
      mode : 1


    Section: EDDY_VISCOSITY ------------------------------------------


      Section: HORIZONTAL_EDDY_VISCOSITY -----------------------------
          type : 3


        Section: SMAGORINSKY_FORMULATION -----------------------------
            format : 0
            constant_value : 0.55
            minimum_eddy_viscosity : 0
            maximum_eddy_viscosity : 1.E+10


      Section: VERTICAL_EDDY_VISCOSITY -------------------------------
          type : 5


        Section: K_EPSILON_FORMULATION -------------------------------
            minimum_eddy_viscosity : 0.000001
            maximum_eddy_viscosity : 180


    Section: BED_RESISTANCE ------------------------------------------
        type : 5


      Section: ROUGHNESS ---------------------------------------------
          format : 0
          constant_value : 0.3


    Section: CORIOLIS ------------------------------------------------
        type : 2


    Section: WIND_FORCING --------------------------------------------
        type : 1
        format : 1
        file_name : C:\Wind at Rotto (min) Nov-Dec 2010.dfs0
        item_number_for_speed : 1
        item_number_for_direction : 2
        type_of_soft_start : 2
        soft_time_interval : 20000


      Section: WIND_FRICTION -----------------------------------------
          type : 0
          constant_friction : 0.001255


    Section: SOLUTION_TECHNIQUE --------------------------------------
        scheme_of_time_integration : 2
        scheme_of_space_discretization_horizontal : 2
        scheme_of_space_discretization_vertical : 3
        method_of_space_discretization_horizontal : 0
        type_of_convective_discretization : 1 (default)
        type_of_entropy_fix : 1 (default)
        CFL_critical_HD : 0.8
        dt_min_HD : 0.01
        dt_max_HD : 60
        CFL_critical_AD : 0.8
        dt_min_AD : 0.01
        dt_max_AD : 60
        type_of_land_condition : 2 (default)
        error_level : 0
        maximum_number_of_errors : 200

   

    Section: BOUNDARY_CONDITIONS -------------------------------------
        internal_land_boundary_type : 1


      Section: CODE_1 ------------------------------------------------
          type : 1


      Section: CODE_2 ------------------------------------------------
          type : 6
          type_secondary : 1
          format : 3
          file_name : E:\North_Perth_LRM_21-03-12_with_gradient.dfs1
          item_number : 1
          type_of_soft_start : 2
          soft_time_interval : 0
          reference_value : 0
          type_of_time_interpolation : 1
          type_of_space_interpolation : 1
          type_of_coriolis_correction : 0
          type_of_wind_correction : 0
          type_of_pressure_correction : 1
          type_of_radiation_stress_correction : 1


      Section: CODE_3 ------------------------------------------------
          type : 6
          type_secondary : 1
          format : 3
          file_name : E:\West_Perth_LRM_21-03-12_with_gradient.dfs1
          item_number : 1
          type_of_soft_start : 2
          soft_time_interval : 0
          reference_value : 0
          type_of_time_interpolation : 1
          type_of_space_interpolation : 1
          type_of_coriolis_correction : 0
          type_of_wind_correction : 0
          type_of_pressure_correction : 1
          type_of_radiation_stress_correction : 1


      Section: CODE_4 ------------------------------------------------
          type : 6
          type_secondary : 1
          format : 3
          file_name : E:\South_Perth_LRM_21-03-12_with_gradient.dfs1
          item_number : 1
          type_of_soft_start : 2
          soft_time_interval : 0
          reference_value : 0
          type_of_time_interpolation : 1
          type_of_space_interpolation : 1
          type_of_coriolis_correction : 0
          type_of_wind_correction : 0
          type_of_pressure_correction : 1
          type_of_radiation_stress_correction : 1


    Section: TURBULENCE_MODULE ---------------------------------------
        mode : 2


      Section: EQUATION ----------------------------------------------
          model : 2 (default)
          c1e : 1.44
          c2e : 1.92
          c3e : 0
          Prandtl_number : 0.9
          cmy : 0.09
          surface_dissipation_parameter : 0.07
          Ri_damping : 1
          minimum_kinetic_energy : 1.E-07
          maximum_kinetic_energy : 1.E+10
          minimum_dissipation_of_kinetic_energy : 5.E-10
          maximum_dissipation_of_kinetic_energy : 1.E+10


 
      Section: SPACE -------------------------------------------------
          number_of_2D_mesh_geometry : 1
          number_of_3D_mesh_geometry : 2


      Section: SOLUTION_TECHNIQUE ------------------------------------
          scheme_of_time_integration : 2
          scheme_of_space_discretization_horizontal : 2
          scheme_of_space_discretization_vertical : 3
          method_of_space_discretization_horizontal : 0
          h_min : 0.01 (default)


      Section: DIFFUSION ---------------------------------------------
          sigma_k_h : 1
          sigma_e_h : 1.3
          sigma_k : 1
          sigma_e : 1.3


    
        Section: KINETIC_ENERGY --------------------------------------
            type : 1
            format : 0
            constant_value : 1.E-07


        Section: DISSIPATION_OF_KINETIC_ENERGY -----------------------
            type : 1
            format : 0
            constant_value : 5.E-10


      Section: BOUNDARY_CONDITIONS -----------------------------------


  
        Section: CODE_2 ----------------------------------------------


          Section: KINETIC_ENERGY ------------------------------------
              type : 2
              format : 0
              constant_value : 1.E-07
              type_of_soft_start : 2
              soft_time_interval : 0
              reference_value : 0
              type_of_time_interpolation : 1


          Section: DISSIPATION_OF_KINETIC_ENERGY ---------------------
              type : 2
              format : 0
              constant_value : 5.E-10
              type_of_soft_start : 2
              soft_time_interval : 0
              reference_value : 0
              type_of_time_interpolation : 1


        Section: CODE_3 ----------------------------------------------


          Section: KINETIC_ENERGY ------------------------------------
              type : 2
              format : 0
              constant_value : 1.E-07
              type_of_soft_start : 2
              soft_time_interval : 0
              reference_value : 0
              type_of_time_interpolation : 1


          Section: DISSIPATION_OF_KINETIC_ENERGY ---------------------
              type : 2
              format : 0
              constant_value : 5.E-10
              type_of_soft_start : 2
              soft_time_interval : 0
              reference_value : 0
              type_of_time_interpolation : 1


        Section: CODE_4 ----------------------------------------------


          Section: KINETIC_ENERGY ------------------------------------
              type : 2
              format : 0
              constant_value : 1.E-07
              type_of_soft_start : 2
              soft_time_interval : 0
              reference_value : 0
              type_of_time_interpolation : 1


          Section: DISSIPATION_OF_KINETIC_ENERGY ---------------------
              type : 2
              format : 0
              constant_value : 5.E-10
              type_of_soft_start : 2
              soft_time_interval : 0
              reference_value : 0
              type_of_time_interpolation : 1


 

 ^^^^^^^^^^^^^^^^^^^^^^^^^^^^^^^^^^^^^^^^^^^^^^^^^^^^^^^^^^^^^^^^^^^^^^^^^^^^


  Section: PARTICLE_TRACKING_MODULE ----------------------------------
      mode : 2


    Section: TIME ----------------------------------------------------
        start_time_step : 0
        time_step_factor : 1


    Section: SPACE ---------------------------------------------------
        number_of_2D_mesh_concentration : 1
        number_of_3D_mesh_concentration : 2


    Section: CLASSES -------------------------------------------------
        number_of_classes : 1


      Section: CLASS_1 ----------------------------------------------
          include : True
          name : GI_2
          description : 
          EUM_type : 100039
          EUM_unit : 1201
          minimum_particle_mass : 0.81
          maximum_particle_age : 445500


    Section: SOLUTION_TECHNIQUE --------------------------------------


    Section: SOURCES -------------------------------------------------
        number_of_Sources : 1


      Section: SOURCE_1 ---------------------------------------------
          include : 1
          format : 1
          coordinate_type : PROJCS["GDA_1994_MGA_Zone_50",GEOGCS["GCS_GDA_1994",DATUM["D_GDA_1994",SPHEROID["GRS_1980",6378137,298.257222101]],PRIMEM["Greenwich",0],UNIT["Degree",0.017453292519943295]],PROJECTION["Transverse_Mercator"],PARAMETER["False_Easting",500000],PARAMETER["False_Northing",10000000],PARAMETER["Central_Meridian",117],PARAMETER["Scale_Factor",0.9996],PARAMETER["Latitude_Of_Origin",0],UNIT["Meter",1]]
          file_name : C:\Garden Island 2.dfs0
          item_numbers : 1 2 3 
          vertical_type : 1


        Section: CLASS_1 --------------------------------------------
            type : 1
            type_value : 0
            type_particle : 1
            format_particle : 0
            number_of_particles_per_timestep : 25


          Section: LAGRANGE_STATE_VARIABLE_1 -------------------------
            format : 1
            file_name : E:\60_minutes_release_controlledWindow.dfs0
            item_number : 1
--------------------------- Data File Summary ---------------------------
  Creator: MIKE Zero
  File   : E:\Posidonia_TRACKING\60_minutes_release_controlledWindow.dfs0
  Title  : 60_minutes_Paustralis

  Start date  Start time  Sets   Interval  Unit
  2010-10-31    23:55:00 17875        300  second

  Dynamic items:
  Item name            Item type               Minimum    Maximum Unit
  Mass                 Mass                          0      20500 milligram
----------------------------------------------------------------------


     
    Section: SETTLING ------------------------------------------------


      Section: CLASS_14 ----------------------------------------------
          type : 1
          format : 0
          constant_value : -1


    Section: DISPERSION ----------------------------------------------


      Section: HORIZONTAL_DISPERSION ---------------------------------


        Section: CLASS_14 --------------------------------------------
            type : 2


          Section: SCALED_EDDY_VISCOSITY -----------------------------
              format : 0
              sigma : 0.01
              minimum_dispersion : 0 (default)
              maximum_dispersion : 1.E+10 (default)


    Section: DRIFT_PROFILE -------------------------------------------
        type : 2


      Section: SURFACE_WIND_ACCELERATION -----------------------------
          wind_weight : 0
          wind_drift_angle_parameter : 0
          kinematic_viscosity : 0.000001


    Section: WIND_FORCING --------------------------------------------
        type : 3


    Section: OUTPUTS -------------------------------------------------
        number_of_outputs : 1


      Section: OUTPUT_1 ---------------------------------------------
          include : 1
          file_name : E:\Small_Grid_Size\SGS_3D_5min_Decoupled.m3fm - Result Files\GI_1_NO_Wind.xml
          title : GI2
          type : 5
          format : 0
          delete_value : 1.E-35 (default)
          flood_and_dry : 2
          first_time_step : 6620
          last_time_step : 14114
          time_step_frequency : 24
          number_of_variables : 0 (default)
          interpolation_type : 2
          interpolation_subtype : 1 (default)
          first_particle : 1
          last_particle : 1000000000
          particle_frequency : 1


        Section: PARTICLE_TRACK --------------------------------------
            AGE : 1
            HORIZONTAL_DIRECTION : 0
            HORIZONTAL_SPEED : 0
            VERTICAL_SPEED : 0


          Section: CLASS_1 -------------------------------------------
            STATE_VARIABLE_1 : 1 (default)
          coordinate_type : PROJCS["GDA_1994_MGA_Zone_50",GEOGCS["GCS_GDA_1994",DATUM["D_GDA_1994",SPHEROID["GRS_1980",6378137,298.257222101]],PRIMEM["Greenwich",0],UNIT["Degree",0.017453292519943295]],PROJECTION["Transverse_Mercator"],PARAMETER["False_Easting",500000],PARAMETER["False_Northing",10000000],PARAMETER["Central_Meridian",117],PARAMETER["Scale_Factor",0.9996],PARAMETER["Latitude_Of_Origin",0],UNIT["Meter",1]]


        Section: AREA ------------------------------------------------
            number_of_points : 4


          Section: POINT_1 -------------------------------------------
              x : 341067.002
              y : 6399774.60


          Section: POINT_2 -------------------------------------------
              x : 341067.002
              y : 6503616.51


          Section: POINT_3 -------------------------------------------
              x : 384964.717
              y : 6503616.51


          Section: POINT_4 -------------------------------------------
              x : 384964.717
              y : 6399774.60


======================== COMPUTATION STARTED =========================


========================= COMPUTATION ENDED ==========================


========================= Output Statistics ==========================
 

======================================================================
 
  Transport equations
  -----------------------
 
  Number of time steps     : 309756
  Minimum time step (s)    : 8.333333
  Maximum time step (s)    : 60
  Average time step (s)    : 16.910084
======================================================================


==================== Particle Tracking Statistics ====================
 
  ------------------------------------------------------------------
  GI_2
  ------------------------------------------------------------------
  Number of particles from sources          : 12600
  Maximum number of active particles        : 3100
  Number of suspended particles             : 0
  Number of sedimented particles            : 0
  Number of particles lost at boundary      : 1107
  Number of dead particles                  : 11493
  Number of particles moved to other domain : 0
  Maximum number of allocated particles     : 3200

  Mass

  Total amount of from sources              : 10332000
  Total amount of in suspension             : 0
  Total amount of lost at boundary          : 907740
  Total amount of lost due to ageing        : 9424260
  Total amount of lost due to process       : 0
  ------------------------------------------------------------------
 
======================================================================


 
  Normal run completion
